# Supplementary material for: DI2: prior-free and multi-item discretization of biological data and its applications
Source: BMC Bioinformatics. 2021 Sep 8;22:426. doi: 10.1186/s12859-021-04329-8 (PMC8425008; doi:10.1186/s12859-021-04329-8)
Supplement: Supplementary file 1 — Additional file 1. Folder containing DI2 and an example in Jupyter Notebook using Breast Tissue dataset example. [file 12859_2021_4329_MOESM1_ESM.zip]

Archive with 15 entries (12 files):
- DI2/
- DI2/BreastTissue.xls
- DI2/DI2.py
- DI2/DI2_JupitersMight.egg-info/
- DI2/DI2_JupitersMight.egg-info/dependency_links.txt
- DI2/DI2_JupitersMight.egg-info/PKG-INFO
- DI2/DI2_JupitersMight.egg-info/SOURCES.txt
- DI2/DI2_JupitersMight.egg-info/top_level.txt
- DI2/dist/
- DI2/dist/DI2-JupitersMight-0.0.1.tar.gz
- DI2/dist/DI2_JupitersMight-0.0.1-py3-none-any.whl
- DI2/LICENSE
- DI2/README.md
- DI2/RunExample.ipynb
- DI2/setup.py
