# Supplementary material for: DI2: prior-free and multi-item discretization of biological data and its applications
Source: BMC Bioinformatics. 2021 Sep 8;22:426. doi: 10.1186/s12859-021-04329-8 (PMC8425008; doi:10.1186/s12859-021-04329-8)
Supplement: Supplementary file 1 — Additional file 1. Folder containing DI2 and an example in Jupyter Notebook using Breast Tissue dataset example. [file 12859_2021_4329_MOESM1_ESM.zip › DI2/RunExample.ipynb]

# %% [code]
import DI2
import pandas as pd
data = pd.read_excel("BreastTissue.xls", sheet_name="Data", dtype=str)
data = data.drop(columns=["Case #", "Class"])

print(data.columns)

# %% [code]
results = DI2.Discretizer.distribution_discretizer(dataset=data, number_of_bins=5, statistical_test="chi2", kolmogorov_opt=True) 

# %% [code]
import matplotlib.pyplot as plt
import numpy as np

for column in results:
    aux = np.array(results[column].copy().array)
    aux.sort()
    bins = np.arange(start=0.0, stop=5.0, step=0.5)
    plt.hist(aux, bins=bins, color="purple")
    plt.xticks(range(8))
    plt.xlim(-0.2, 4.7)
    plt.show()

# %% [code]
results = DI2.Discretizer.distribution_discretizer(dataset=data, number_of_bins=5, statistical_test="chi2", kolmogorov_opt=True, cutoff_margin=0.0) 

# %% [code]
for column in results:
    aux = np.array(results[column].copy().array)
    aux.sort()
    bins = np.arange(start=0.0, stop=5.0, step=0.5)
    plt.hist(aux, bins=bins, color="purple")
    plt.xticks(range(8))
    plt.xlim(-0.2, 4.7)
    plt.show()

# %% [code]
