# Supplementary material for: DI2: prior-free and multi-item discretization of biological data and its applications
Source: BMC Bioinformatics. 2021 Sep 8;22:426. doi: 10.1186/s12859-021-04329-8 (PMC8425008; doi:10.1186/s12859-021-04329-8)
Supplement: Supplementary file 1 — Additional file 1. Folder containing DI2 and an example in Jupyter Notebook using Breast Tissue dataset example. [file 12859_2021_4329_MOESM1_ESM.zip › DI2/setup.py]

import setuptools

with open("README.md", "r") as fh:
    long_description = fh.read()

setuptools.setup(
    name="DI2-JupitersMight",
    version="0.0.1",
    author="Leonardo Alexandre",
    author_email="leonardoalexandre@tecnico.ulisboa.pt",
    description="A library used to discretize data according to a distribution",
    long_description=long_description,
    long_description_content_type="text/markdown",
    url="https://github.com/JupitersMight/DI2",
    packages=setuptools.find_packages(),
    classifiers=[
        "Programming Language :: Python :: 3",
        "License :: OSI Approved :: MIT License",
        "Operating System :: OS Independent",
    ],
    python_requires='>=3.7',
)
