# Supplementary material for: DI2: prior-free and multi-item discretization of biological data and its applications
Source: BMC Bioinformatics. 2021 Sep 8;22:426. doi: 10.1186/s12859-021-04329-8 (PMC8425008; doi:10.1186/s12859-021-04329-8)
Supplement: Supplementary file 2 — Additional file 2. File with the average accuracy achieved by models with discretization method considering 5 categories. [file 12859_2021_4329_MOESM2_ESM.xlsx]

## Sheet: Sheet1
			5 category discretization
			Accuracy								Accuracy
				Naïve Bayes	Random Forest	SMO	C4.5	MLRM				NaiveBayes	RandomForest	SMO	C4.5	MLRM
			K-means	0.57	0.5	0.57	0.53	0.57			kmeans	0.03	0.02	0.04	0.03	0.02
			Quantile	0.58	0.52	0.57	0.52	0.58			quantile	0.03	0.02	0.03	0.04	0.04
			Uniform	0.51	0.48	0.52	0.49	0.52			uniform	0.03	0.04	0.05	0.04	0.05
			DI2 (single, kol. opt.)	0.58	0.52	0.57	0.53	0.58			single_with_kol	0.04	0.04	0.03	0.04	0.04
			DI2 (single)	0.56	0.5	0.56	0.53	0.57			single_without_kol	0.03	0.04	0.03	0.04	0.04
			DI2 (whole, kol. opt.)	0.56	0.51	0.56	0.52	0.56			whole_with_kol	0.03	0.02	0.03	0.03	0.03
			DI2 (whole)	0.55	0.52	0.55	0.54	0.54			whole_without_kol	0.04	0.03	0.04	0.03	0.04
			Sensitivity
			CYT								CYT
				NaiveBayes	RandomForest	SMO	C4.5	MLRM				NaiveBayes	RandomForest	SMO	C4.5	MLRM
			K-means	0.64	0.55	0.69	0.61	0.64			kmeans	0.06	0.04	0.05	0.05	0.06
			Quantile	0.62	0.55	0.6	0.57	0.64			quantile	0.04	0.05	0.1	0.09	0.06
			Uniform	0.67	0.59	0.82	0.62	0.65			uniform	0.04	0.11	0.06	0.06	0.07
			DI2 (single, kol. opt.)	0.62	0.56	0.6	0.59	0.6			single_with_kol	0.06	0.09	0.09	0.06	0.06
			DI2 (single)	0.58	0.55	0.6	0.59	0.58			single_without_kol	0.05	0.07	0.08	0.07	0.06
			DI2 (whole, kol. opt.)	0.58	0.57	0.56	0.59	0.6			whole_with_kol	0.05	0.04	0.07	0.05	0.06
			DI2 (whole)	0.57	0.58	0.55	0.67	0.57			whole_without_kol	0.08	0.04	0.06	0.06	0.07
			NUC								NUC
				NaiveBayes	RandomForest	SMO	C4.5	MLRM				NaiveBayes	RandomForest	SMO	C4.5	MLRM
			K-means	0.51	0.47	0.46	0.45	0.51			kmeans	0.06	0.04	0.07	0.08	0.05
			Quantile	0.54	0.5	0.57	0.45	0.55			quantile	0.05	0.06	0.06	0.04	0.05
			Uniform	0.39	0.42	0.29	0.45	0.44			uniform	0.05	0.06	0.06	0.06	0.06
			DI2 (single, kol. opt.)	0.55	0.49	0.54	0.5	0.54			single_with_kol	0.05	0.05	0.07	0.08	0.04
			DI2 (single)	0.54	0.49	0.52	0.45	0.54			single_without_kol	0.06	0.08	0.09	0.08	0.06
			DI2 (whole, kol. opt.)	0.61	0.51	0.6	0.46	0.59			whole_with_kol	0.05	0.08	0.05	0.04	0.05
			DI2 (whole)	0.57	0.53	0.62	0.45	0.57			whole_without_kol	0.06	0.05	0.06	0.04	0.09
			MIT								MIT
				NaiveBayes	RandomForest	SMO	C4.5	MLRM				NaiveBayes	RandomForest	SMO	C4.5	MLRM
			K-means	0.56	0.48	0.55	0.52	0.55			kmeans	0.05	0.08	0.05	0.07	0.06
			Quantile	0.56	0.47	0.52	0.5	0.64			quantile	0.07	0.06	0.07	0.08	0.06
			Uniform	0.53	0.5	0.51	0.51	0.52			uniform	0.07	0.06	0.08	0.06	0.06
			DI2 (single, kol. opt.)	0.55	0.5	0.53	0.42	0.55			single_with_kol	0.07	0.07	0.07	0.11	0.09
			DI2 (single)	0.56	0.46	0.51	0.44	0.54			single_without_kol	0.09	0.08	0.07	0.12	0.12
			DI2 (whole, kol. opt.)	0.57	0.5	0.54	0.55	0.55			whole_with_kol	0.07	0.09	0.08	0.1	0.08
			DI2 (whole)	0.57	0.53	0.54	0.58	0.56			whole_without_kol	0.07	0.06	0.08	0.06	0.08
			ME3								ME3
				NaiveBayes	RandomForest	SMO	C4.5	MLRM				NaiveBayes	RandomForest	SMO	C4.5	MLRM
			K-means	0.77	0.69	0.78	0.77	0.79			kmeans	0.09	0.07	0.09	0.1	0.08
			Quantile	0.81	0.76	0.85	0.86	0.83			quantile	0.1	0.11	0.08	0.09	0.1
			Uniform	0.51	0.53	0.49	0.5	0.51			uniform	0.12	0.12	0.14	0.13	0.13
			DI2 (single, kol. opt.)	0.79	0.78	0.84	0.87	0.83			single_with_kol	0.11	0.11	0.09	0.09	0.09
			DI2 (single)	0.8	0.74	0.84	0.88	0.84			single_without_kol	0.1	0.11	0.09	0.08	0.08
			DI2 (whole, kol. opt.)	0.72	0.66	0.7	0.73	0.71			whole_with_kol	0.07	0.09	0.07	0.09	0.07
			DI2 (whole)	0.68	0.64	0.66	0.69	0.66			whole_without_kol	0.08	0.1	0.08	0.07	0.08
			ME2								ME2
				NaiveBayes	RandomForest	SMO	C4.5	MLRM				NaiveBayes	RandomForest	SMO	C4.5	MLRM
			K-means	0.18	0.3	0.24	0.23	0.21			kmeans	0.18	0.15	0.19	0.15	0.23
			Quantile	0.36	0.33	0.29	0.22	0.35			quantile	0.16	0.16	0.22	0.14	0.18
			Uniform	0.31	0.23	0.29	0.36	0.29			uniform	0.19	0.23	0.22	0.2	0.22
			DI2 (single, kol. opt.)	0.35	0.31	0.28	0.27	0.35			single_with_kol	0.11	0.19	0.17	0.12	0.18
			DI2 (single)	0.32	0.32	0.24	0.27	0.35			single_without_kol	0.17	0.18	0.1	0.12	0.18
			DI2 (whole, kol. opt.)	0.14	0.21	0.19	0.21	0.16			whole_with_kol	0.15	0.21	0.15	0.17	0.16
			DI2 (whole)	0.09	0.23	0.15	0.16	0.25			whole_without_kol	0.12	0.2	0.17	0.16	0.21
			ME1								ME1
				NaiveBayes	RandomForest	SMO	C4.5	MLRM				NaiveBayes	RandomForest	SMO	C4.5	MLRM
			K-means	0.71	0.59	0.6	0.66	0.63			kmeans	0.24	0.21	0.13	0.24	0.22
			Quantile	0.77	0.69	0.63	0.84	0.71			quantile	0.19	0.19	0.22	0.21	0.22
			Uniform	0.72	0.59	0.63	0.61	0.81			uniform	0.25	0.29	0.28	0.27	0.19
			DI2 (single, kol. opt.)	0.87	0.52	0.62	0.75	0.69			single_with_kol	0.15	0.12	0.21	0.32	0.2
			DI2 (single)	0.82	0.41	0.64	0.78	0.69			single_without_kol	0.19	0.19	0.21	0.22	0.2
			DI2 (whole, kol. opt.)	0.68	0.6	0.56	0.52	0.43			whole_with_kol	0.24	0.31	0.22	0.28	0.21
			DI2 (whole)	0.81	0.63	0.68	0.66	0.56			whole_without_kol	0.2	0.2	0.28	0.26	0.19
			EXC								EXC
				NaiveBayes	RandomForest	SMO	C4.5	MLRM				NaiveBayes	RandomForest	SMO	C4.5	MLRM
			K-means	0.68	0.4	0.64	0.49	0.66			kmeans	0.25	0.31	0.28	0.32	0.27
			Quantile	0.62	0.44	0.59	0.17	0.57			quantile	0.25	0.35	0.28	0.29	0.29
			Uniform	0.47	0.3	0.46	0.23	0.32			uniform	0.32	0.33	0.4	0.33	0.32
			DI2 (single, kol. opt.)	0.62	0.35	0.63	0.26	0.53			single_with_kol	0.25	0.27	0.27	0.33	0.3
			DI2 (single)	0.6	0.38	0.66	0.46	0.69			single_without_kol	0.27	0.28	0.24	0.38	0.22
			DI2 (whole, kol. opt.)	0.3	0.31	0.64	0.43	0.52			whole_with_kol	0.28	0.28	0.32	0.39	0.36
			DI2 (whole)	0.23	0.07	0.21	0.11	0.26			whole_without_kol	0.28	0.12	0.29	0.12	0.3
			VAC								VAC
				NaiveBayes	RandomForest	SMO	C4.5	MLRM				NaiveBayes	RandomForest	SMO	C4.5	MLRM
			K-means	0	0	0	0	0			kmeans	0	0	0	0	0
			Quantile	0	0.12	0	0	0			quantile	0	0	0	0	0
			Uniform	0	0	0	0	0			uniform	0	0	0	0	0
			DI2 (single, kol. opt.)	0	0.06	0	0	0			single_with_kol	0	0	0	0	0
			DI2 (single)	0	0.03	0	0	0			single_without_kol	0	0.03	0	0	0
			DI2 (whole, kol. opt.)	0	0	0	0	0			whole_with_kol	0	0	0	0	0
			DI2 (whole)	0	0	0	0	0			whole_without_kol	0	0	0	0	0
			POX								POX
				NaiveBayes	RandomForest	SMO	C4.5	MLRM				NaiveBayes	RandomForest	SMO	C4.5	MLRM
			K-means	0.47	0.12	0.47	0	0.37			kmeans	0	0	0	0	0
			Quantile	0	0	0	0	0			quantile	0	0	0	0	0
			Uniform	0.43	0.21	0.61	0.09	0.47			uniform	0	0	0	0	0
			DI2 (single, kol. opt.)	0.24	0	0.5	0	0.38			single_with_kol	0	0	0	0	0
			DI2 (single)	0.35	0	0.33	0	0.46			single_without_kol	0	0	0	0	0
			DI2 (whole, kol. opt.)	0.39	0.26	0.53	0.35	0.52			whole_with_kol	0	0	0	0	0
			DI2 (whole)	0.48	0.2	0.31	0.35	0.41			whole_without_kol	0	0	0	0	0
			ERL								ERL
				NaiveBayes	RandomForest	SMO	C4.5	MLRM				NaiveBayes	RandomForest	SMO	C4.5	MLRM
			K-means	0	0	0.44	0	0.33			kmeans	0	0	0	0	0
			Quantile	0	0	0	0	0			quantile	0	0	0	0	0
			Uniform	0	0	0.44	0	0.66			uniform	0	0	0	0	0
			DI2 (single, kol. opt.)	0.33	0	0.44	0	0.66			single_with_kol	0	0	0	0	0
			DI2 (single)	0.33	0.11	0.44	0	0.44			single_without_kol	0	0	0	0	0
			DI2 (whole, kol. opt.)	0	0.33	0.77	0	1			whole_with_kol	0	0	0	0	0
			DI2 (whole)	0	0	0.77	0	0.55			whole_without_kol	0	0	0	0	0
			Flebic
			Accuracy								Accuracy
				Random Forest	FleBiC	FleBiC Hybrid						RandomForest	FleBiC	FleBiC Hybrid
			K-means	0.5	0.4	0.52					kmeans	0.02	0.05	0.03
			Quantile	0.52	0.43	0.55					quantile	0.02	0.03	0.03
			Uniform	0.48	0.26	0.46					uniform	0.04	0.03	0.03
		no border	DI2 (single, kol. opt.)	0.52	0.5	0.55				no border	single_with_kol	0.04	0.03	0.03
		no border	DI2 (single)	0.5	0.47	0.55				no border	single_without_kol	0.04	0.03	0.03
		border	DI2 (border values, single, kol. opt.)		0.48	0.58				border	single_with_kol		0.04	0.04
		border	DI2 (border values, single)		0.5	0.59				border	single_without_kol		0.02	0.03
			Sensitivity
			NUC								NUC
				RandomForest	FleBiC	FleBiC Hybrid						RandomForest	FleBiC	FleBiC Hybrid
			K-means	0.47	0.65	0.57					kmeans	0.04	0.07	0.04
			Quantile	0.5	0.62	0.57					quantile	0.06	0.04	0.05
			Uniform	0.42	0.34	0.58					uniform	0.06	0.09	0.1
		no border	DI2 (single, kol. opt.)	0.49	0.64	0.57				no border	single_with_kol	0.05	0.05	0.06
		no border	DI2 (single)	0.49	0.6	0.57				no border	single_without_kol	0.08	0.04	0.06
		border	DI2 (border values, single, kol. opt.)		0.66	0.63				border	single_with_kol		0.06	0.05
		border	DI2 (border values, single)		0.71	0.64				border	single_without_kol		0.06	0.04
