# Supplementary material for: DI2: prior-free and multi-item discretization of biological data and its applications
Source: BMC Bioinformatics. 2021 Sep 8;22:426. doi: 10.1186/s12859-021-04329-8 (PMC8425008; doi:10.1186/s12859-021-04329-8)
Supplement: Supplementary file 3 — Additional file 3. File with the accuracy achieved in cross validation by each discretization method in each model considering 5 categories. [file 12859_2021_4329_MOESM3_ESM.xlsx]

## Sheet: Sheet1
	Accuracy in run in cross-validation
	5 categories discretization
	NaiveBayes
	k-means	quantile	uniform		DI2 (single, opt.)	DI2 (single)	DI2 (whole, opt)	DI2 (whole)
	0.56	0.61	0.54		0.61	0.58	0.6	0.6
	0.57	0.61	0.52		0.62	0.59	0.57	0.57
	0.55	0.52	0.48		0.52	0.53	0.55	0.53
	0.57	0.55	0.52		0.59	0.6	0.58	0.55
	0.58	0.55	0.56		0.54	0.51	0.48	0.48
	0.53	0.57	0.45		0.56	0.58	0.56	0.52
	0.58	0.57	0.44		0.56	0.54	0.53	0.49
	0.56	0.54	0.56		0.52	0.54	0.6	0.55
	0.56	0.62	0.5		0.64	0.57	0.56	0.56
	0.65	0.64	0.54		0.63	0.61	0.62	0.62
	Random Forest
	k-means	quantile	uniform		DI2 (single, opt.)	DI2 (single)	DI2 (whole, opt)	DI2 (whole)
	0.49	0.54	0.55		0.53	0.53	0.56	0.6
	0.53	0.53	0.48		0.51	0.53	0.5	0.57
	0.49	0.51	0.44		0.44	0.41	0.51	0.49
	0.47	0.53	0.43		0.53	0.49	0.48	0.51
	0.5	0.51	0.52		0.51	0.5	0.51	0.51
	0.52	0.46	0.41		0.47	0.45	0.54	0.51
	0.47	0.5	0.41		0.5	0.54	0.5	0.53
	0.5	0.53	0.52		0.51	0.48	0.52	0.51
	0.54	0.58	0.5		0.6	0.55	0.5	0.47
	0.47	0.52	0.53		0.57	0.54	0.53	0.54
	SMO
	k-means	quantile	uniform		DI2 (single, opt.)	DI2 (single)	DI2 (whole, opt)	DI2 (whole)
	0.58	0.57	0.53		0.57	0.57	0.59	0.59
	0.58	0.57	0.52		0.57	0.56	0.57	0.59
	0.5	0.52	0.46		0.52	0.49	0.54	0.52
	0.61	0.55	0.55		0.59	0.57	0.58	0.57
	0.56	0.55	0.61		0.56	0.55	0.52	0.53
	0.55	0.57	0.43		0.56	0.54	0.56	0.55
	0.52	0.52	0.45		0.49	0.51	0.5	0.45
	0.54	0.58	0.56		0.58	0.56	0.57	0.58
	0.6	0.6	0.52		0.6	0.59	0.54	0.54
	0.64	0.64	0.56		0.54	0.63	0.62	0.59
	J48
	k-means	quantile	uniform		DI2 (single, opt.)	DI2 (single)	DI2 (whole, opt)	DI2 (whole)
	0.57	0.56	0.58		0.59	0.59	0.56	0.56
	0.56	0.57	0.48		0.54	0.53	0.55	0.59
	0.51	0.46	0.52		0.47	0.47	0.5	0.51
	0.53	0.51	0.48		0.59	0.53	0.52	0.52
	0.51	0.45	0.52		0.52	0.47	0.48	0.53
	0.45	0.47	0.43		0.47	0.52	0.5	0.52
	0.49	0.52	0.43		0.5	0.47	0.49	0.53
	0.52	0.54	0.52		0.55	0.53	0.54	0.56
	0.54	0.56	0.45		0.54	0.56	0.5	0.49
	0.58	0.58	0.53		0.56	0.59	0.58	0.61
	Logistic
	k-means	quantile	uniform		DI2 (single, opt.)	DI2 (single)	DI2 (whole, opt)	DI2 (whole)
	0.58	0.64	0.61		0.63	0.61	0.59	0.59
	0.58	0.59	0.51		0.59	0.6	0.58	0.57
	0.54	0.51	0.49		0.53	0.51	0.57	0.54
	0.56	0.57	0.51		0.59	0.61	0.57	0.59
	0.59	0.57	0.62		0.54	0.57	0.48	0.48
	0.56	0.57	0.45		0.56	0.54	0.56	0.5
	0.56	0.57	0.47		0.53	0.51	0.52	0.47
	0.57	0.53	0.53		0.52	0.53	0.58	0.55
	0.54	0.64	0.48		0.63	0.6	0.57	0.56
	0.62	0.64	0.52		0.65	0.62	0.6	0.57
	Flebic
							border values
	k-means	quantile	uniform		DI2 (single, opt.)	DI2 (single)	DI2 (single, opt.)	DI2 (single)
	0.47	0.48	0.28		0.56	0.55	0.57	0.56
	0.39	0.42	0.22		0.51	0.42	0.48	0.53
	0.38	0.41	0.27		0.45	0.46	0.48	0.47
	0.42	0.42	0.24		0.5	0.46	0.51	0.51
	0.28	0.35	0.23		0.47	0.45	0.5	0.47
	0.42	0.41	0.33		0.52	0.46	0.49	0.51
	0.41	0.48	0.25		0.47	0.46	0.39	0.46
	0.37	0.44	0.2		0.5	0.41	0.43	0.5
	0.33	0.42	0.23		0.46	0.5	0.45	0.52
	0.5	0.43	0.29		0.54	0.52	0.48	0.52
	Flebic hybrid
							border values
	k-means	quantile	uniform		DI2 (single, opt.)	DI2 (single)	DI2 (single, opt.)	DI2 (single)
	0.57	0.58	0.53		0.56	0.57	0.6	0.64
	0.57	0.59	0.45		0.57	0.59	0.59	0.59
	0.5	0.52	0.51		0.5	0.53	0.49	0.55
	0.51	0.51	0.43		0.53	0.53	0.6	0.6
	0.49	0.52	0.45		0.54	0.55	0.58	0.56
	0.51	0.52	0.43		0.52	0.53	0.6	0.55
	0.47	0.52	0.4		0.51	0.5	0.49	0.56
	0.51	0.58	0.5		0.54	0.53	0.57	0.61
	0.52	0.62	0.49		0.64	0.59	0.6	0.61
	0.56	0.6	0.47		0.56	0.6	0.66	0.68
